# Supplementary material for: Changes in Estimating the Wild Boar Carcasses Sampling Effort: Applying the EFSA ASF Exit Strategy by Means of the WBC-Counter Tool
Source: Viruses. 2022 Jun 28;14(7):1424. doi: 10.3390/v14071424 (PMC9319840; doi:10.3390/v14071424)
Supplement: Supplementary file 1 [file viruses-14-01424-s001.zip]

Archive with 1 entries (1 files):
- viruses-1742158-supplementary.pdf
